# Supplementary material for: Miniaturized Electrochemical Sensors to Monitor Fetal Hypoxia and Acidosis in a Pregnant Sheep Model
Source: Biomedicines. 2021 Sep 28;9(10):1344. doi: 10.3390/biomedicines9101344 (PMC8533400; doi:10.3390/biomedicines9101344)
Supplement: Supplementary file 1 [file biomedicines-09-01344-s001.zip]

Archive with 1 entries (1 files):
- biomedicines-1386471-supplementary.pdf
